# Supplementary material for: Levels of infants’ urinary arsenic metabolites related to formula feeding and weaning with rice products exceeding the EU inorganic arsenic standard
Source: PLoS One. 2017 May 4;12(5):e0176923. doi: 10.1371/journal.pone.0176923 (PMC5417520; doi:10.1371/journal.pone.0176923)
Supplement: S3 Dataset — (XLSX) [file pone.0176923.s003.xlsx]

## Sheet: S3 Dataset
S3 Dataset: Concentration of As speciation (mg/kg) in rice-based products specially marketed or consumed by infants and young children bought in 2016 and used in Table 3.
Type of product	Commercial brand	Year	Inorganic arsenic (mg/kg)	DMA (mg/kg)	MMA (mg/kg)
Baby rice	Brand A	2016	0.055	0.013	0.008
Baby rice	Brand A	2016	0.058	0.014	0.008
Baby rice	Brand B	2016	0.09	0.086	0.006
Baby rice	Brand B	2016	0.094	0.089	0.004
Baby rice	Brand B	2016	0.103	0.097	0.006
Baby rice	Brand B	2016	0.104	0.099	0.004
Baby rice	Brand B	2016	0.107	0.035	0.005
Baby rice	Brand B	2016	0.095	0.104	0.005
Baby rice	Brand B	2016	0.101	0.109	0.007
Baby rice	Brand D	2016	0.142	0.064	0.008
Baby rice	Brand D	2016	0.147	0.067	0.003
Baby rice	Brand D	2016	0.177	0.08	0.004
Baby rice	Brand E	2016	0.128	0.063	0.007
Rice cereals	Brand F	2016	0.074	0.026	0.004
Rice cereals	Brand H	2016	0.071	0.024	0.004
Rice cereals	Brand J	2016	0.056	0.016	0.004
Rice cereals	Brand J	2016	0.06	0.018	0.004
Rice cereals	Brand J	2016	0.062	0.021	0.004
Rice cereals	Brand J	2016	0.069	0.024	0.004
Rice cereals	Brand J	2016	0.07	0.023	0.004
Rice cereals	Brand J	2016	0.07	0.025	0.004
Rice cereals	Brand J	2016	0.072	0.022	0.004
Rice cereals	Brand J	2016	0.073	0.024	0.005
Rice cereals	Brand J	2016	0.074	0.023	0.004
Rice cereals	Brand J	2016	0.076	0.033	0.004
Rice cereals	Brand J	2016	0.078	0.024	0.004
Rice cereals	Brand J	2016	0.08	0.023	0.004
Rice cereals	Brand J	2016	0.081	0.024	0.004
Rice cereals	Brand J	2016	0.083	0.025	0.004
Rice cereals	Brand J	2016	0.085	0.026	0.004
Rice cereals	Brand F	2016	0.107	0.034	0.004
Rice cereals	Brand H	2016	0.086	0.025	0.004
Rice cereals	Brand J	2016	0.081	0.023	0.005
Rice cereals	Brand J	2016	0.096	0.03	0.005
Rice cereals	Brand J	2016	0.1	0.038	0.004
Rice cereals	Brand J	2016	0.103	0.036	0.005
Rice cereals	Brand J	2016	0.106	0.033	0.005
Rice cereals	Brand J	2016	0.106	0.032	0.005
Rice cereals	Brand J	2016	0.106	0.04	0.005
Rice cereals	Brand J	2016	0.109	0.03	0.004
Rice cereals	Brand J	2016	0.115	0.041	0.005
Rice cereals	Brand J	2016	0.125	0.035	0.004
Rice cereals	Brand K	2016	0.127	0.052	0.005
Rice cereals	Brand K	2016	0.138	0.062	0.004
Rice crackers	Brand A	2016	0.132	0.034	0.003
Rice crackers	Brand A	2016	0.162	0.06	0.004
Rice crackers	Brand E	2016	0.09	0.014	0.005
Rice crackers	Brand E	2016	0.096	0.015	0.005
Rice crackers	Brand E	2016	0.104	0.014	0.005
Rice crackers	Brand E	2016	0.106	0.018	0.005
Rice crackers	Brand E	2016	0.112	0.02	0.004
Rice crackers	Brand E	2016	0.117	0.026	0.004
Rice crackers	Brand E	2016	0.119	0.019	0.004
Rice crackers	Brand E	2016	0.131	0.028	0.005
Rice crackers	Brand E	2016	0.137	0.033	0.004
Rice crackers	Brand F	2016	0.074	0.026	0.004
Rice crackers	Brand K	2016	0.152	0.039	0.004
Rice crackers	Brand K	2016	0.154	0.04	0.004
Rice crackers	Brand E	2016	0.149	0.024	0.005
Rice crackers	Brand E	2016	0.158	0.025	0.005
Rice crackers	Brand F	2016	0.098	0.027	0.004
Rice crackers	Brand M	2016	0.063	0.063	0.004
Rice crackers	Brand M	2016	0.068	0.061	0.004
Rice crackers	Brand E	2016	0.117	0.019	0.005
Rice crackers	Brand A	2016	0.145	0.036	0.004
Rice crackers	Brand E	2016	0.103	0.014	0.004
Rice crackers	Brand E	2016	0.115	0.021	0.005
Rice crackers	Brand E	2016	0.118	0.02	0.005
Rice crackers	Brand E	2016	0.13	0.019	0.005
Rice crackers	Brand E	2016	0.145	0.027	0.005
Rice crackers	Brand E	2016	0.165	0.028	0.005
Rice crackers	Brand A	2016	0.117	0.028	0.004
Rice crackers	Brand A	2016	0.135	0.036	0.004
